# Supplementary material for: Prophage Activation: An In Silico Platform for Identifying Prophage Regulatory Elements to Inform Phage Engineering Against Drug-Resistant Bacteria
Source: Life (Basel). 2025 Sep 8;15(9):1417. doi: 10.3390/life15091417 (PMC12471524; doi:10.3390/life15091417)
Supplement: Supplementary file 1 [file life-15-01417-s001.zip › Supplementary Table.xlsx]

## Sheet: Sheet1
Supplementary Table S1 Prophage Activation and Lytic Conversion: Predicted Prophages and Related Information in Different Phage Genomes Across Diverse Bacterial Species
Genome id	Accession No	Original TFBS	Modified TFBS Sequence	Prophage Activation Score	Genome Size (bp)	Prophage	Key Proteins	AttL Region	AttR Region
Mycobacterium Phage bxb1	AF271693.1	GGTTACGAATCAAGG		0.05	50550	598-49572	Immunity repressor, Integrase	1494-1510	39808-39824
Mycobacterium phage Peaches	GQ303263.1	TGTGCGATGTCAAGT		0.1	51376	456-50041	Serine Integrase, Immunity Repressor	15300-15317	47325-47342
Mycobacterium Phage L5	NC_001335.1	TCAGGTGTATGTCAA		6.05	52297	410-50785	Transcriptional Repressor, Site-Specific Integrase	18307-18326	38780-38799
Streptomyces phage Chymera	NC_073457	GACGGCCGAAAGGTC		2.05	34742	79-34304	integrase, immunity repressor	8765-8760	25455-25470
Mycobacterium phage IdentityCrisis	NC_073463	TCGCCTACTCGACG		0.3	38341	662-36552	Tyrosine integrase, immunity repressor	10011-10026	28189-28204
Mycobacterium phage LilSpotty	NC_073464	ATTAGTTGACACG		4.2	49798	53-49410	Tyrosine integrase, immunity repressor, anti-repressor	9741-9756	302244-30259
Streptomyces phage TurkishDelight	NC_073473	GTGTCCCCATCCGGCT		0.8	93606	371-47232, 49630-55846, 85354-92735	Tyrosine integrase	371-390	47232-47251
Gordonia phage Madeline	NC_070788	TGACCAGCACTGTCAC		2.3	51668	55-51283	Integrase, Anti-repressor,	14225-14242	36482-36499
Gordonia phage ThankyouJordi	NC_070789	CACCACCTGCTTC		0.8	53453	55-53066	Integrase, Anti-repressor, Immunit repressor	7173-7188	44999-45014
Gordonia phage Bosnia	NC_070790	GCTTCACCTCCTTTCT		0.45	54546	55-54159	Integrase, Transcriptional repressor	19660-19675	36477-36492
Bacillus phage Basilisk	NC_070841	TCCCTTTCCAACGAA		0.3	82008	1-81791	Anti-repressor, Integrase,	0-60	81791-82008
Bacillus phage v_B-Bak10	NC_070842	TCCCTTTCCAACGA		0.39	82931	1061-82650	Integrase,	42836-42853	74393-74410
Pseudomonas phage UFJF_PfDIW6	NC_070881	CATGCCCTCGACTCCA		0.85	42322	0-41116	Integrase, Antirepressor	7092-7106	31361-31375
Escherichia phage ES17	NC_070984	AAGGAATTTAGTTTGT		1	75007	252-73951	Integrase	44745-44760	73553-73568
Escherichia phage vB_EcoP_EcoN5	NC_070986	ATTTTTAAAGAGCGG		0.4	76083	2-72797	Integrase	20902-20920	58185-58203
Bacillus phage vB_BanS_MrDarsey	NC_071047	AAAAATAATGATATAA		4	164998	3147-164442	Integrase	29741-29759	158970-158988
Bacillus phage vB_BanS_Chewbecca	NC_071048	AAAAATAATGA		4	161151	1776-160596	Tyrosine type recombinase integrase,	145516-145544	157546-157574
Bacillus phage vB_BcoS-136	NC_071049	AAAAATAATGATTTAA		5.4	160590	416-6780, 10861-15654, 37795-52813, 57390-160470	Integrase	64885-64897	160470-160482
Bacillus phage vB_BsuS_PJN02	NC_071050	ACAAATAATCATATAA		0.1	165868	1368-113340, 117870-156881	Integrase, Transcriptional repressor	4802-4833	98261-98292
Streptococcus phage CHPC1248	NC_071067	AAAAAGGAGGT		2.99	38383	292-37463	Anti-repressor, Anti-repressor Protein	NA	NA
Streptococcus phage D1024	NC_070684	TTGTGCGTTCGAAAGT		2.45	37757	340-37114	Putated Turncated CI-like repressor, Transcriptional repressor	NA	NA
Streptococcus phage D1811	NC_070685	CGGGGGCTGGGTGCGG		0.85	34083	400-33440	Putated Turncated CI-like repressor, Transcriptional repressor	NA	NA
Streptococcus phage D4276	NC_070686	AAAACTCATGATATAG		0.39	39707	87-39178	Putative anti-repressor protein	NA	NA
Streptococcus phage P0091	NC_070690	TTCGGTGGTTACACA		0.44	35653	87-35040	Cro-like Repressor	NA	NA
Gordonia phage Madeline	NC_070788	TGACCAGCACTGTCAC		2.3	51668	55-51283	Integrase, anti-repressor,	14225-14242	36482-36499
Pseudoalteromonas phage HS5	NC_070825	TTTCTATCTCCATT		0.5	37730	2323-34707	Transcriptional repressor	NA	NA
Pseudoalteromonas phage HS1	NC_070826	ATTTCATTCTCCTTT		0.39	37211	80-37092	Transcriptional repressor	NA	NA
Streptomyces phage Dubu	NC_070828	GGGGAGGTTCTCTCCG		4.64	39535	89-31664	Immunity repressor	NA	NA
Bacillus phage Basilisk	NC_070841	TCCCTTTCCAACGAA		0.3	82008	1-81791	Anti -repressor, Integrase	0-60	81791-82008
Bacillus phage v_B-Bak10	NC_070842	TCCCTTACCAATGAA		4.95	82931	1061-82650	Integrase	42836-42853	74393-74410
Escherichia phage 11W	NC_070902	GACATAAAGCCCTCCG		0.6	31564	0-27158	Integrase	11397-11411	26987-27001
Streptococcus phage IPP14	NC_070925	AGAGGGCTTTTTAATG		4.45	37252	0-36295	Integrase, anti-repressor	NA	NA
Streptococcus phage SpGS-1	NC_070927	GTGGGGATTTTTTTAT		1.3	37631	38-36552	Integrase, Anti-repressor	38-49	11560-11571
Streptococcus phage IPP48	NC_070928	TAGCTGTATTTTTTAT		0.74	37848	0-36891	Integrase, Anti-repressor	NA	NA
Streptococcus phage IPP52	NC_070929	GTCATAAACAATCCAA		0.3	36805	0-35848	Integrase,	NA	NA
Streptococcus phage IPP66	NC_070930	GTCATAAACAATCCAA		0.35	37969	0-37954	Integrase	NA	NA
Mycobacterium phage Jeon	NC_070934	GGGTTTGCTTTACATC		0.7	60908	39-60269	Cro-like Repressor	NA	NA
Mycobacterium phage Taptic	NC_070935	GGGTTTGCTTTACATC		0.65	60973	39-60337	Cro-like Repressor	NA	NA
Mycobacterium phage HC	NC_055707	AAGGAATTTAGTTTGT		1	46305	66-45877	Anti-repressor, Transcriptional repressor	NA	NA
Enterobacteria phage ATK47	NC_055708	GGGGACTTCGGTCCCC		0.2	170020	7-119900	Translation repressor	NA	NA
Escherichia phage phiE142	NC_055709	TCTTTACGTGTCATAG		0.35	121442	41-168160	Translation repressor	NA	NA
Escherichia phage phT4A	NC_055712	GGGGCTACGGCCC		0.2	171598	112-169478	Translation repressor	NA	NA
Mycobacterium Phage BabyRay	NC_054772	TACTTGACATAGTACA		2.45	50657	457-49527	Tyrosine-type recombinase integrase, Transcriptional repressor	12310-12329	33031-33050
Mycobacterium phage Pistachio	NC_054773	AACTTGACATCGCACA		5.54	50005	419-48609	Tyrosine-type recombinase integrase, Transcriptional repressor	11628-11644	41706-41722
Mycobacterium phage Scorpia	NC_054775	CTCTCTATGTGTTGTC		4.55	50693	501-49056	Integrase, Transcriptional repressor	5955-5970	28232-28247
Mycobacterium phage Zolita	NC_054776	ATGGTCTCGGTCTTTG		1.1	51182	839-50447	Integrase, Transcriptional repressor	6236-6251	49284-49299
Mycobacterium phage Bluefalcon	NC_054777	TTCGTTGTCAAGTGCG		0.64	51052	837-50319	Integrase, Transcriptional repressor	5955-5969	32314-32328
Streptococcus Phage 5093	NC_012753	CACGATCATTGAGTGT		0.65	37814	8-36738	Integrase, anti-repressor, Putative Corepressor, cl-like repressor	24907-24923	33798-33814
Mycobacterium phage Tweety	NC_009820	ACATTCCCATGTTTGG		3.05	58692	108-58224	Transcriptional repressor, anti repressor	NA	NA
Streptococcus phage SMP	NC_008721	AGGATTAGAACAGGC		0.35	36019	127-35177	Integrase, Arc-like repressor	1068-1083	25584-25599
Streptococcus phage MM1	NC_003050	GTCATAAACAATCCAA		0.2	40248	78-40122	Integrase	78-89	40122-40133
Gordonia phage Aphelion	MK376959	GAATGGTGGGTGTCAA		3.8	93276	36-92551	Tyrosine integrase, Immunity repressor	6990-7008	83973-83991
Gordonia phage WilliamBoone	MK376956	GAGCGGTGGGTGTCAA		3.95	92688	574-88640	Tyrosine integrase, Immunity repressor	3210-3225	52841-52856
Fromanvirus L5	NC_001335.1	TTCGGTGGCTGTCAAG		0.65	52297	410-50785	Site specific integrase, Transcriptional repressor	18307-18326	38780-38799
Mycobacterium phage KiSi	MK376955.1	CGGGGCGTTTTCGTGT		0.15	62558	345-62207	Tyrosine integrase, Immunity repressor	25407-25428	52422-52443
Pseudomonas phage BUCT566	NC_074664.1	ATTCTGAGAATATTCT		0.9	49154	1-48955	Integrase, Putative C1 like repressor	15341-15355	22197-22211
Gordonia phage Brylie	MK376958	GCAAACCAGCAAACCC		2	49870	138-49521	integrase, immunity repressor	10417-10436	37312-37331
Pseudomonas phage vB Pae LC3I3	NC_074663.1	AGTGTTACTCC		0.4	49926	0-48758	Integrase, CI repressor, Repressor protein CII	9049-9064	45967-45982
Acinetobacter phage IME-AB2	NC_041857	TGGGGCTTTCTTAA		0.6	43665	15-43438	Immunity Repressor	NA	NA
Acinetobacter phage vB_ApiM_fHyAci03	NC_049438	GATAGGACCATTA		1	165975	0-164555	Transcriptional repressor	NA	NA
Acinetobacter phage KARL-1	NC_049441	ATCTATGCAAAACA		4.8	166560	310-165921	Transcriptional repressor	NA	NA
Acinetobacter phage vB_AbaP_Konradin	NC_049479	GGAGCCCGAAGGCTC		0.3	166210	0-164793	RNA lignase and tail fiber protein	NA	NA
Acinetobacter phage vB_AbaP_Berthold	NC_049490	GGAGCCCGAAGGCTC		0.3	165927	0-164510	RNA lignase and tail fiber protein	NA	NA
Acinetobacter phage vB_AbaP_Apostate	NC_049491	GGAGCCAAATGGCTC		0.3	164746	0-163329	RNA lignase and tail fiber protein	NA	NA
Acinetobacter phage vB_AbaP_Kimel	NC_049492	GGAGCCTTAAGGCTC		0.3	167922	0-166505	RNA lignase and tail fiber protein	NA	NA
Acinetobacter phage vB_AbaP_Lazarus	NC_049493	GGAGCCCGAAGGCTC		0.3	165151	0-163734	RNA lignase and tail fiber protein	NA	NA
Acinetobacter phage AM101	NC_049511	GGAGCCCGAAGGCTC		0.3	166487	0-165070	RNA lignase and tail fiber protein	NA	NA
Vibrio phage Achelous	NC_055794	TATAATAGTTATATA		0.05	121089	331-118995	Hypothetical protein	NA	NA
Vibrio phage Brizo	NC_055800	TATAATAGTTATATA		0.05	120106	40-118762	RNA lignase and tail fiber protein	NA	NA
Vibrio phage Pontus	NC_055801	TATAATAGTTACA		2	128289	1262-127541	Putative RNA lignase/tail attachment protein	NA	NA
Vibrio phage phi50-12	NC_055824	AAGAAAGAGGAGGAG		0.3	68059	9603-51082	portal protein, Hypothetical protein	NA	NA
Vibrio phage Bennett	NC_055829	TATAATAGTTCCATA		0.05	126552	661-125855	Putative RNA lignase/tail attachment protein	NA	NA
Vibrio phage Chester	NC_055830	TATAATAGTTACATA		0.1	126550	927-125779	Putative RNA lignase/tail attachment protein	NA	NA
Vibrio phage River4	NC_055847	TATAATAGTTACA		2.05	128425	1295-127751	Putative RNA lignase/tail attachment protein	NA	NA
Vibrio phage AG74	NC_055848	TATAATAGTTACATA		0	126504	1001-125742	Putative RNA lignase/tail attachment protein	NA	NA
Vibrio phage Cody	NC_055849	TATAATAGTTACATA		0.1	126683	992-125939	Putative RNA lignase/tail attachment protein	NA	NA
Vibrio phage Seahorse	NC_070772	CGCTTGGTGCGATGC		0.9	45171	1292-44475	Hypothetical protein	NA	NA
Vibrio phage Vp_R1	NC_070978	CAAAAACTATTGA		2.2	112127	105-110531	Hypothetical protein	NA	NA
Salmonella virus VSe101	NC_073176	CTTCGGTCCCTCTTT		0.8	41757	65-41512	Hypothetical protein	NA	NA
Salmonella phage vB_SenS_TUMS_E19	NC_073178	CTCCTGCGGGCTTTT		0.65	42813	0-42473	Repressor	NA	NA
Salmonella phage vB_SenS_TUMS_E4	NC_073179	CTCCTGCGGGCTTTT		0.6	43018	0-42577	Repressor	NA	NA
Salmonella phage 5sent1	NC_073181	CTTCTGCGGGCTTTT		0.6	43760	0-43420	Tail attachment protein	NA	NA
Salmonella virus VSe103	NC_073182	CTTCGGTCCCTCTTT		0.6	42262	65-41824	Hypothetical protein	NA	NA
Salmonella phage NBSal007	NC_073183	CTTAATCTTCGTAAA		0.6	43747	151-43140	Repressor Protein, Repressor	NA	NA
Salmonella phage vB_SenS-EnJE1	NC_073187	CTTCGGTCGCCTTTT		0.5	42894	101-42543	Hypothetical protein	NA	NA
Salmonella phage STYP1	NC_073747	AACAGAAAGCCCCTC		0.5	28946	184-28507	Hypothetical protein	NA	NA
Mycobacterium phage L5	Z18946	TTCGGTGGCTGTCA		0.1	52297	410-50785	Immunity repressor	NA	NA

## Sheet: Sheet2
Supplementary Table S2 Comparative Analysis of Existing Prophage Detection Tools and Their Functional Capabilities
Tool Name	Year	Methodology	Input Type	Prophage Prediction	Attachment Site Detection	Promoter/TFBS Detection	Repressor Handling	Output Format	User Interface	Web Server Available
Phage Finder	2006	Ruled-Based	GenBank	Yes	No	No	No	Text	CLI	No
PhiSpy	2012	ML+Heuristics	GenBank	Yes	No	No	No	Text	CLI	No
PHASTER	2016	Rule-Based	FASTA/GBK	Yes	No	No	No	Wen/GenBank/Web	Web	Yes
Prophage Hunter	2019	Alignment +Scoring	FASTA	Yes	Yes	No	No	Web OutPut	Web	No
SBSCAN	2020	Clustering-Based	FASTA	Yes	Yes	No	No	CSV	CLI	No
Seeker	2020	Deep Learning	FASTA	Yes	No	No	No	Table	CLI	No
Prophage Activation	2025	Deep learning + rule-based + motif scanning	FASTA/GBK	Yes	Yes	Yes	Yes	Interactive table + annotated image	CLI	Yes

## Sheet: Sheet3
A	B	C	D	E	F	G	H	I	J	K	L	M
Supplementary Table S3 Prophage Activation Across Diverse Bacterial Species Using Training Organisms
Accession No	Phage Name	Submitters	Organization	Org _location	Species	Molecular_type	Length	Sequence_Type	Completeness	Geo_Location	Host	Collection Date
NC_074660	Pseudomonas phage MR15	Rabiey,M., Roy,S.R., Holtappels,D., Franceschetti,L., Quilty,B.J., Creeth,R., Sundin,G.W., Wagemans,J., Lavigne,R., Jackson,R.W.	National Center for Biotechnology Information, NIH	USA	Pseudomonas	dsDNA	51347	RefSeq	complete		Pseudomonas
NC_074661	Pseudomonas phage psageK9	Martino,G., Holtappels,D., Wagemans,J., Lavigne,R., Turina,M., Ciuffo,M.	National Center for Biotechnology Information, NIH	USA	Pseudomonas	dsDNA	51465	RefSeq	complete	Italy	Pseudomonas syringae
NC_074662	Pseudomonas phage PP9W2	Long,X.	National Center for Biotechnology Information, NIH	USA	Pseudomonas	dsDNA	54250	RefSeq	complete	China	Pseudomonas aeruginosa	2018-10-03
NC_074663	Pseudomonas phage vB_Pae_LC3I3	Xuan,G., Wang,J., Kong,J.	National Center for Biotechnology Information, NIH	USA	Pseudomonas	dsDNA	49926	RefSeq	complete	China	Pseudomonas aeruginosa PA14
NC_074664	Pseudomonas phage BUCT566	Tong,Y., Tian,F., Li,J., Li,F.	National Center for Biotechnology Information, NIH	USA	Pseudomonas	dsDNA	49154	RefSeq	complete	China	Pseudomonas aeruginosa
NC_073672	Pseudomonas phage PA8	Bouras,G., Camens,S., Liu,S.	National Center for Biotechnology Information, NIH	USA	Pseudomonas	dsDNA	63654	RefSeq	complete	Australia	Pseudomonas aeruginosa PAO1	10/22/2020
NC_073673	Pseudomonas phage vB_PaeP_E220	Forti,F., Roach,D., Cafora,M., Pasini,M., Horner,D.S., Briani,F., Debarbieux,L., Ghisotti,D.	National Center for Biotechnology Information, NIH	USA	Pseudomonas	dsDNA	62874	RefSeq	complete	Italy	Pseudomonas	2015-10-06
NC_073674	Pseudomonas phage phiC725A	Pourcel,C., Vergnaud,G., Midoux,C.	National Center for Biotechnology Information, NIH	USA	Pseudomonas	dsDNA	64149	RefSeq	complete		Pseudomonas
NC_073675	Pseudomonas phage LKA5	Lammens,E.A., Lavigne,R.	National Center for Biotechnology Information, NIH	USA	Pseudomonas	dsDNA	64746	RefSeq	complete	Belgium	Pseudomonas aeruginosa PAO1	2008
NC_073676	Pseudomonas phage Epa33	Jacobs,A.C., Freyberger,H.R., Farlow,J., Watters,C.M., He,Y., Ward,A.M., Engeman,E.T., Alamneh,Y.A., Sergueev,K.V., Simons,M.P., Tyner,S.D., Nikolich,M.P., Filippov,A.	National Center for Biotechnology Information, NIH	USA	Pseudomonas	dsDNA	64021	RefSeq	complete		Pseudomonas sp.
NC_073601	Pseudomonas phage EM	Holger,D., Lev,K.L., Kebriaei,R., Morrisette,T., Shah,R., Alexander,J., Lehman,S.M., Rybak,M.J.	National Center for Biotechnology Information, NIH	USA	Pseudomonas	dsDNA	94775	RefSeq	complete	USA: Orlando, FL	Pseudomonas aeruginosa
NC_073457	Streptomyces phage Chymera	Kennedy,C.L., Norried,S.D., Doria,G.A., Millican,A.R., Colley,C.L., Eller,A.R., Layton,S.R., Bhuiyan,S., Benjamin,R.C., Hughes,L.E., Bradley,K.W., Asai,D.J., Bowman,C.A., Russell,D.A., Pope,W.H., Jacobs-Sera,D., Hendrix,R.W., Hatfull,G.F.	National Center for Biotechnology Information, NIH	USA	Streptomyces	dsDNA	34742	RefSeq	complete	USA: Sanger, TX	Streptomyces venezuelae ATCC 10712	2014-01-09
NC_073463	Mycobacterium phage IdentityCrisis	Widmer,J., Andre,W., Castro,A., Cintron,J., Elliott,S., Harel,H., Hasan,D., Page,A., Santana,M., Slobasky,M., Stevens,T., Vilcin,V., Whitaker,K., Yelvington,M., Wiersma-Koch,H., Douthitt,C., D'Elia,T., Garlena,R.A., Russell,D.A., Pope,W.H., Jacobs-Sera,D., Hatfull,G.F.	National Center for Biotechnology Information, NIH	USA	Mycobacterium	dsDNA	38341	RefSeq	complete	USA: Port Saint Lucie, FL	Mycolicibacterium smegmatis MC2 155	2018-01-09
NC_073464	Mycobacterium phage LilSpotty	Kim,R., Haleblian,K.L., Torres,C.-L.T., Chong,M.Y., Duong,K., Lee,C., Lai,L.T., Ballew,A.S., Ly,A.M., Wu,S., Ngo,R.T., Freise,A.C., Reddi,K., Moberg-Parker,J., Garlena,R.A., Russell,D.A., Pope,W.H., Jacobs-Sera,D., Hatfull,G.F.	National Center for Biotechnology Information, NIH	USA	Mycobacterium	dsDNA	49798	RefSeq	complete	USA: La Crescenta, CA	Mycolicibacterium smegmatis MC2 155	2018-08-04
NC_073473	Streptomyces phage TurkishDelight	Asamoah-Frimpong,E.A., Attaran,A., Berhane,B., Boone,B.K., Cesta,G., Chorbajian,C., Cowan,J.T., Datu,D.V., Der,L., Egbunine,A.O., Giampietro,H., Gunnison,R.P., Joseph,M.A., Kiewe,T., Oboh,E.C., O'Neill,K., Oxlaj,J.A., Patel,A.K., Saqaf,K., Vuong,K., Walker,C., Wikina,T., Yan,T., Avazpour,P., Kim,F.M., Mason,K.J., Nguyen,D.A., Pettit,S.M., Zhou,O.J., Brissett,D.L., Gualtieri,C., Hufford,T.M., Ko,J…	National Center for Biotechnology Information, NIH	USA	Streptomyces	dsDNA	93606	RefSeq	complete	Turkey: Istanbul	Streptomyces scabiei	8/31/2019
NC_073090	Bacillus phage vB_BanS_Athena	James,R., Lavering,E.D., Fairhom,J.D., Ogilvie,B.H., Thurgood,T.L., Wilkie,A., Hyer,M., Robison,R., Grose,J.H.	National Center for Biotechnology Information, NIH	USA	Bacillus	dsDNA	37369	RefSeq	complete	USA	Bacillus anthracis
NC_071047	Bacillus phage vB_BanS_MrDarsey	James,R., Lavering,E.D., Fairholm,J.D., Ogilvie,B.H., Thurgood,T.L., Robison,R.A., Grose,J.H.	National Center for Biotechnology Information, NIH	USA	Bacillus	dsDNA	164998	RefSeq	complete	USA	Bacillus anthracis str. Sterne
NC_071048	Bacillus phage vB_BanS_Chewbecca	Lavering,E.D., James,R., Fairhom,J.D., Ogilvie,B.H., Thurgood,T.L., Robison,R.A., Grose,J.H.	National Center for Biotechnology Information, NIH	USA	Bacillus	dsDNA	161151	RefSeq	complete	USA	Bacillus anthracis str. Sterne
NC_071049	Bacillus phage vB_BcoS-136	Akhwale,J.K.	National Center for Biotechnology Information, NIH	USA	Bacillus	dsDNA	160590	RefSeq	complete	Kenya	Sutcliffiella cohnii	2025-03-13
NC_071050	Bacillus phage vB_BsuS_PJN02	Nazir,A., Chen,Y., Liu,Y.	National Center for Biotechnology Information, NIH	USA	Bacillus	dsDNA	165868	RefSeq	complete	China	Bacillus subtilis	8/20/2021
NC_071067	Streptococcus phage CHPC1248	Szymczak,P., Rau,M.H., Monteiro,J.M., de Pinho,M.G., Filipe,S.R., Vogensen,F.K., Zeidan,A., Janzen,T.	National Center for Biotechnology Information, NIH	USA	Streptococcus	dsDNA	38383	RefSeq	complete		Streptococcus thermophilus
NC_071073	Streptococcus phage P4761	McDonnell,B., Mahony,J., Hanemaaijer,L., Neve,H., Noben,J.P., Lugli,G.A., Ventura,M., Kouwen,T.R., van Sinderen,D., Noben,J.-P., Kouwen,T.	National Center for Biotechnology Information, NIH	USA	Streptococcus	dsDNA	38139	RefSeq	complete		Streptococcus thermophilus
NC_071082	Streptococcus phage SW13	Lavelle,K., Martinez,I., Neve,H., Lugli,G., Franz,C., Ventura,M., Bello,F., Sinderen,D., Mahony,J., Van Sinderen,D.	National Center for Biotechnology Information, NIH	USA	Streptococcus	dsDNA	36587	RefSeq	complete		Streptococcus thermophilus
NC_070652	Streptococcus phage 53	Achigar,R., Magadan,A.H., Tremblay,D.M., Julia Pianzzola,M., Moineau,S., Pianzzola,M.J., Tremblay,D.	National Center for Biotechnology Information, NIH	USA	Streptococcus	dsDNA	34239	RefSeq	complete		Streptococcus
NC_070654	Streptococcus phage 7A5	Mahony,J., Lavelle,K., Lugli,G.A., Ventura,M., Murphy,J., Fitzgerald,B., van Sinderen,D.	National Center for Biotechnology Information, NIH	USA	Streptococcus	dsDNA	35936	RefSeq	complete	Ireland	Streptococcus thermophilus
NC_070655	Streptococcus phage B0	Mahony,J., Lavelle,K., Lugli,G.A., Ventura,M., Murphy,J., Fitzgerald,B., van Sinderen,D.	National Center for Biotechnology Information, NIH	USA	Streptococcus	dsDNA	36773	RefSeq	complete	Ireland	Streptococcus thermophilus
NC_070684	Streptococcus phage D1024	Hynes,A.P., Rousseau,G.M., Agudelo,D., Goulet,A., Amigues,B., Loehr,J., Romero,D.A., Fremaux,C., Horvath,P., Doyon,Y., Cambillau,C., Moineau,S.	National Center for Biotechnology Information, NIH	USA	Streptococcus	dsDNA	37757	RefSeq	complete		Streptococcus thermophilus
NC_070685	Streptococcus phage D1811	Hynes,A.P., Rousseau,G.M., Agudelo,D., Goulet,A., Amigues,B., Loehr,J., Romero,D.A., Fremaux,C., Horvath,P., Doyon,Y., Cambillau,C., Moineau,S.	National Center for Biotechnology Information, NIH	USA	Streptococcus	dsDNA	34083	RefSeq	complete		Streptococcus thermophilus
NC_070686	Streptococcus phage D4276	Hynes,A.P., Rousseau,G.M., Lemay,M.L., Horvath,P., Romero,D.A., Fremaux,C., Moineau,S.	National Center for Biotechnology Information, NIH	USA	Streptococcus	dsDNA	39707	RefSeq	complete		Streptococcus thermophilus
NC_070687	Streptococcus phage L5A1	Mahony,J., Lavelle,K., Lugli,G.A., Ventura,M., Murphy,J., Fitzgerald,B., van Sinderen,D.	National Center for Biotechnology Information, NIH	USA	Streptococcus	dsDNA	36884	RefSeq	complete	Ireland	Streptococcus thermophilus
NC_070688	Streptococcus phage M19	Mahony,J., Lavelle,K., Lugli,G.A., Ventura,M., Murphy,J., Fitzgerald,B., van Sinderen,D.	National Center for Biotechnology Information, NIH	USA	Streptococcus	dsDNA	34328	RefSeq	complete	Ireland	Streptococcus thermophilus
NC_070690	Streptococcus phage P0091	McDonnell,B., Mahony,J., Hanemaaijer,L., Neve,H., Noben,J.P., Lugli,G.A., Ventura,M., Kouwen,T.R., van Sinderen,D., Noben,J.-P., Kouwen,T.	National Center for Biotechnology Information, NIH	USA	Streptococcus	dsDNA	35653	RefSeq	complete		Streptococcus thermophilus
NC_070691	Streptococcus phage P3681	McDonnell,B., Mahony,J., Hanemaaijer,L., Neve,H., Noben,J.P., Lugli,G.A., Ventura,M., Kouwen,T.R., van Sinderen,D., Noben,J.-P., Kouwen,T.	National Center for Biotechnology Information, NIH	USA	Streptococcus	dsDNA	36168	RefSeq	complete		Streptococcus thermophilus
NC_070779	Salmonella phage KM16	Jiang,L.	National Center for Biotechnology Information, NIH	USA	Salmonella	dsDNA	170126	RefSeq	complete		Salmonella enterica subsp. enterica serovar Paratyphi A
NC_070780	Escherichia phage vB_EcoM_RZ	Zhang,R., Yu,X., Xu,J., Liu,X.	National Center for Biotechnology Information, NIH	USA	Escherichia	dsDNA	170318	RefSeq	complete	China	Escherichia coli str. K-12 substr. MG1655
NC_070787	Gordonia phage Bunnybear	Bortz,R.L., Anton Mahfoud,A., Chodavarapu,S., Choudhry,I., Gan,A.J., Gay,E.L., Gonzales,G.R., Hicks,J.N., Jones,A., Kistler,A., Lee,G.D., Lynch,M.R., Mandava,A., Manivannan,M., Paterson,C.E., Pepsin,N., Perry,J.M., Reddy,A., Riley,H.L., Schmersal,J.N., Sequeira,A., Butela,K.A., Garlena,R.A., Russell,D.A., Pope,W.H., Jacobs-Sera,D., Hatfull,G.F.	National Center for Biotechnology Information, NIH	USA	Gordonia	dsDNA	51268	RefSeq	complete	USA: Pittsburgh, PA	Gordonia terrae	2019-01-09
NC_070788	Gordonia phage Madeline	Bortz,R.L., Snisky,T., Capreri,D., Dobina,S., Lemmon,M., Nisperos,M., Soffer,N., Tsuchihashi,K., Butela,K.A., Garlena,R.A., Russell,D.A., Pope,W.H., Jacobs-Sera,D., Hatfull,G.F.	National Center for Biotechnology Information, NIH	USA	Gordonia	dsDNA	51668	RefSeq	complete	USA: Pittsburgh, PA	Gordonia terrae	2018-01-09
NC_070789	Gordonia phage ThankyouJordi	Akwuole,F.N., Carreras,A.M., Grubb,S.R., Yaffe,J.A., Butela,K.A., Garlena,R.A., Russell,D.A., Pope,W.H., Jacobs-Sera,D., Hatfull,G.F.	National Center for Biotechnology Information, NIH	USA	Gordonia	dsDNA	53453	RefSeq	complete	USA: Youngwood, PA	Gordonia terrae	2016-01-02
NC_070790	Gordonia phage Bosnia	Min,H., Gabrielle-Ann,F., Adams,J.C., Ponce,A.M., Rodriguez,A.M., McFadden,T.J., Benavides,Y.J., Emanuel,T.D., Gordon,L.-A.S., Frohlich,J.N., Washington,J.M., Garlena,R.A., Russell,D.A., Pope,W.H., Jacobs-Sera,D., Hatfull,G.F.	National Center for Biotechnology Information, NIH	USA	Gordonia	dsDNA	54546	RefSeq	complete	USA: Pittsburgh, PA	Gordonia terrae	2019-01-10
NC_070825	Pseudoalteromonas phage HS5	Duhaime,M.B., Sullivan,M.B.	National Center for Biotechnology Information, NIH	USA	Pseudoalteromonas	dsDNA	37730	RefSeq	complete	Germany	Pseudoalteromonas
NC_070826	Pseudoalteromonas phage HS1	Duhaime,M.B., Sullivan,M.B.	National Center for Biotechnology Information, NIH	USA	Pseudoalteromonas	dsDNA	37211	RefSeq	complete	Germany	Pseudoalteromonas
NC_070828	Streptomyces phage Dubu	Derk,J.T., Gurtovaia,V., Hoskins,I.B.W., Meyer,D.A., Wheatley,K.M., Pape-Zambito,D.A., Garlena,R.A., Russell,D.A., Pope,W.H., Jacobs-Sera,D., Hatfull,G.F.	National Center for Biotechnology Information, NIH	USA	Streptomyces	dsDNA	39535	RefSeq	complete	USA: La Jolla, CA	Streptomyces platensis	2016-01-09
NC_070841	Bacillus phage Basilisk	Grose,J.H., Jensen,J.D., Merrill,B.D., Fisher,J.N., Burnett,S.H., Breakwell,D.P., Fisher,J.N.B., Gardner,A.V., Irons,D.L., Lloyd,J., Pettersson,S.M., Smith,C., Sullivan,S., Brighton,A.K., Sheflo,M.A.	National Center for Biotechnology Information, NIH	USA	Bacillus	dsDNA	82008	RefSeq	complete	USA: Utah	Bacillus cereus BGSC 6E1
NC_070842	Bacillus phage v_B-Bak10	Farlow,J., Bolkvadze,D., Leshkasheli,L., Kusradze,I., Kotorashvili,A., Kotaria,N., Balarjishvili,N., Kvachadze,L., Nikolich,M., Kutateladze,M.	National Center for Biotechnology Information, NIH	USA	Bacillus	dsDNA	82931	RefSeq	complete	Georgia	Bacillus anthracis
NC_070843	Bacillus phage PBC4	Na,H., Kong,M., Ryu,S.	National Center for Biotechnology Information, NIH	USA	Bacillus	dsDNA	80647	RefSeq	complete		Bacillus cereus
NC_070844	Bacillus phage pW4	Hu,X., Wan,X., Geng,P., Yuan,Z.	National Center for Biotechnology Information, NIH	USA	Bacillus	dsDNA	80919	RefSeq	complete	China	Bacillus cereus	2018-10-10
NC_070845	Bacillus phage BCPST	Youbin,C., Kawngpyo,K.	National Center for Biotechnology Information, NIH	USA	Bacillus	dsDNA	81528	RefSeq	complete	South Korea	Bacillus cereus
NC_070881	Pseudomonas phage UFJF_PfDIW6	Nascimento,E.C.D., Sabino,M.C., Corguinha,L.D.R., Targino,B.N., Lange,C.C., Pinto,C.L.O., Pinto,P.F., Vidigal,P.M.P., Sant'Ana,A.S., Hungaro,H.M., Nascimento,E.C., Oliveira,F.G.C., Gontijo,M.T.P., Lopez,M.E.S.	National Center for Biotechnology Information, NIH	USA	Pseudomonas	dsDNA	42322	RefSeq	complete	Brazil	Pseudomonas fluorescens
NC_070900	Streptococcus phage CHPC926	Szymczak,P., Janzen,T., Neves,A.R., Kot,W., Hansen,L.H., Lametsch,R., Neve,H., Franz,C.M., Vogensen,F.K., Franz,C.M.A.P.	National Center for Biotechnology Information, NIH	USA	Streptococcus	dsDNA	30077	RefSeq	complete	France	Streptococcus thermophilus
NC_070902	Escherichia phage 11W	Berryhill,B., Garcia,R., McCall,I., Petit,M.-A., Chaudhry,W., Levin,B.	National Center for Biotechnology Information, NIH	USA	Escherichia	dsDNA	31564	RefSeq	complete	USA	Escherichia coli	12/20/2020
NC_070903	Escherichia phage P2_AC1	Bikard,D.	National Center for Biotechnology Information, NIH	USA	Escherichia	dsDNA	33349	RefSeq	complete		Escherichia
NC_070925	Streptococcus phage IPP14	Brueggemann,A.B., Harrold,C.L., Rezaei Javan,R., van Tonder,A.J., McDonnell,A.J., Edwards,B.A.	National Center for Biotechnology Information, NIH	USA	Streptococcus	dsDNA	37252	RefSeq	complete	South Africa	Streptococcus pneumoniae
NC_070927	Streptococcus phage SpGS-1	Rangel Pineros,G.A., Millard,A., Kwambana,B.A., Clokie,M.	National Center for Biotechnology Information, NIH	USA	Streptococcus	dsDNA	37631	RefSeq	complete	Gambia	Streptococcus pneumoniae	2014-04-11
NC_070928	Streptococcus phage IPP48	Brueggemann,A.B., Harrold,C.L., Rezaei Javan,R., van Tonder,A.J., McDonnell,A.J., Edwards,B.A.	National Center for Biotechnology Information, NIH	USA	Streptococcus	dsDNA	37848	RefSeq	complete	USA	Streptococcus pneumoniae ST556
NC_070929	Streptococcus phage IPP52	Brueggemann,A.B., Harrold,C.L., Rezaei Javan,R., van Tonder,A.J., McDonnell,A.J., Edwards,B.A.	National Center for Biotechnology Information, NIH	USA	Streptococcus	dsDNA	36805	RefSeq	complete	Malaysia	Streptococcus pneumoniae
NC_070930	Streptococcus phage IPP66	Brueggemann,A.B., Harrold,C.L., Rezaei Javan,R., van Tonder,A.J., McDonnell,A.J., Edwards,B.A.	National Center for Biotechnology Information, NIH	USA	Streptococcus	dsDNA	37969	RefSeq	complete	Denmark	Streptococcus pneumoniae
NC_070934	Mycobacterium phage Jeon	Borochov,A., Gil,C.E., Green,C.A., Jean,P.M., Kim,K., Kwun,D., Lee,D., Lochan,S., Mansoor,S.A., Obregon,B.R.Y.A.N., Parra,P.A., Ramdihal,J.D., Sahadeo,J., Sohail,M., Talavera,L., Velarde,S., Vera,M., Wong,H., Xue,J., Golebiewska,U.P., Garlena,R.A., Russell,D.A., Pope,W.H., Jacobs-Sera,D., Hatfull,G.F.	National Center for Biotechnology Information, NIH	USA	Mycobacterium	dsDNA	60908	RefSeq	complete		Mycolicibacterium smegmatis MC2 155
NC_070935	Mycobacterium phage Taptic	Seier,E.R., Hipwell,C.M., Kelliher,A.B., Lando,N.A., Tsaousis,B.E., Esposito,E.C., Heckman,E.L., Mageeney,C.M., Kenna,M.A., Ware,V.C., Garlena,R.A., Russell,D.A., Pope,W.H., Jacobs-Sera,D., Hendrix,R.W., Hatfull,G.F.	National Center for Biotechnology Information, NIH	USA	Mycobacterium	dsDNA	60973	RefSeq	complete	USA: Northampton, PA	Mycolicibacterium smegmatis MC2 155	1/15/2015
NC_070984	Escherichia phage ES17	Gibson,S.B., Green,S.I., Liu,C.G., Salazar,K.C., Clark,J.R., Terwilliger,A.L., Kaplan,H.B., Maresso,A.W., Trautner,B.W., Ramig,R.F., Gu Liu,C.	National Center for Biotechnology Information, NIH	USA	Escherichia	dsDNA	75007	RefSeq	complete	USA: Houston, TX	Escherichia coli	2018-06-02
NC_070986	Escherichia phage vB_EcoP_EcoN5	Lozano-Solano,D., Solano-Castaneda,C., Acosta-Hoyos,A.	National Center for Biotechnology Information, NIH	USA	Escherichia	dsDNA	76083	RefSeq	complete		Escherichia coli ATCC 25922
NC_055707	Mycobacterium phage HC	Uchiyama,J., Matsuzaki,S.	National Center for Biotechnology Information, NIH	USA	Mycobacterium	dsDNA	46305	RefSeq	complete		Mycobacterium
NC_055708	Enterobacteria phage ATK47	Farrokhzad,K., Applegate,B.M., Zhang,J.	National Center for Biotechnology Information, NIH	USA	Enterobacteria	dsDNA	170020	RefSeq	complete	USA	Escherichia coli	1/15/2014
NC_055709	Escherichia phage phiE142	Amarillas,L., Leon-Felix,J.	National Center for Biotechnology Information, NIH	USA	Escherichia	dsDNA	121442	RefSeq	complete	Mexico	Escherichia coli	2014-04-03
NC_055712	Escherichia phage phT4A	Pereira,C., Moreirinha,C., Cunha,A., Lewicka,M., Almeida,P.J., Clemente,C., Romalde,J.L., Nunes,M.L., Almeida,A.	National Center for Biotechnology Information, NIH	USA	Escherichia	dsDNA	171598	RefSeq	complete	Portugal	Escherichia coli	2014-01-12
NC_054771	Mycobacterium phage MA5	Curtis,N., Falkinham,J.O., Garlena,R.A., Russell,D.A., Pope,W.H., Jacobs-Sera,D., Hatfull,G.F.	National Center for Biotechnology Information, NIH	USA	Mycobacterium	dsDNA	47895	RefSeq	complete		Mycolicibacterium smegmatis
NC_054772	Mycobacterium phage BabyRay	DeLong,Z., DeVault,B., Huffman,J., Scuttaro,V., Woodford,M., Washington,J.M., Klyczek,K., Garlena,R.A., Russell,D.A., Pope,W.H., Jacobs-Sera,D., Hendrix,R.W., Hatfull,G.F.	National Center for Biotechnology Information, NIH	USA	Mycobacterium	dsDNA	50657	RefSeq	complete	USA: Nyack, NY	Mycolicibacterium smegmatis MC2 155	2013-01-10
NC_054773	Mycobacterium phage Pistachio	Jacobs-Sera,D., Garlena,R.A., Russell,D.A., Pope,W.H., Hatfull,G.F.	National Center for Biotechnology Information, NIH	USA	Mycobacterium	dsDNA	50006	RefSeq	complete	USA: Pittsburgh, PA	Mycolicibacterium phlei	2014-02-06
NC_054774	Mycobacterium phage Naca	Terres,M., Themann,A.P., Wright,B., Martinez,M., Segura,A., Grajeda,J.L., Navarro-Ohara,M., Castillo,P., Jaramillo,A., Rastegari,A., Lopez,C., Santillana,N., Rubio,S., Salmon,J., Rojas,L., Covarrubias,P., Torres,M., Farran,E., Urias,E., Llano,M., Rosas-Acosta,G., Serrano,M.G., Buck,G., Lee,V., Wang,Y., Carvalho,R., Voegtly,L., Shi,R., Duckworth,R., Johnson,A., Loviza,R., Walstead,R., Shah,Z., Kif…	National Center for Biotechnology Information, NIH	USA	Mycobacterium	dsDNA	51594	RefSeq	complete	USA: Clint, TX	Mycolicibacterium smegmatis MC2 155	2013-01-10
NC_054775	Mycobacterium phage Scorpia	Wiggin,Z.P., Wolyniak,M.J., Aull,H.G., King,R.A., Garlena,R.A., Russell,D.A., Pope,W.H., Jacobs-Sera,D., Hatfull,G.F.	National Center for Biotechnology Information, NIH	USA	Mycobacterium	dsDNA	50693	RefSeq	complete	USA: Corpus Christie, TX	Mycolicibacterium smegmatis	2014-01-10
NC_054776	Mycobacterium phage Zolita	Agostino,C.J., Dionne,E.N., Schmitt,O.J., Otalvaro,S., Cornely,K., Butela,K.A., Garlena,R.A., Russell,D.A., Pope,W.H., Jacobs-Sera,D., Hatfull,G.F.	National Center for Biotechnology Information, NIH	USA	Mycobacterium	dsDNA	51182	RefSeq	complete	USA: Providence, RI	Mycolicibacterium smegmatis MC2 155	2018-01-09
NC_054777	Mycobacterium phage Bluefalcon	Lindberg,H.M., Deaver,S.E., Hollandsworth,Z.M., Olinger,B.A., Garlena,R.A., Russell,D.A., Pope,W.H., Jacobs-Sera,D., Hatfull,G.F.	National Center for Biotechnology Information, NIH	USA	Mycobacterium	dsDNA	51052	RefSeq	complete	USA: Corpus Christi, TX	Mycolicibacterium smegmatis	2017-01-10
NC_022791	Streptococcus phage phiBHN167	Croucher,N.J., Mitchell,A.M., Gould,K.A., Inverarity,D., Barquist,L., Feltwell,T., Fookes,M.C., Harris,S.R., Dordel,J., Salter,S.J., Browall,S., Zemlickova,H., Parkhill,J., Normark,S., Henriques-Normark,B., Hinds,J., Mitchell,T.J., Bentley,S.D., Croucher,N.	National Center for Biotechnology Information, NIH	USA	Streptococcus	dsDNA	37375	RefSeq	complete		Streptococcus pneumoniae
NC_012756	Streptococcus phage PH10	van der Ploeg,J.R.	National Center for Biotechnology Information, NIH	USA	Streptococcus	dsDNA	31276	RefSeq	complete	Switzerland	Streptococcus oralis
NC_012753	Streptococcus phage 5093	Mills,S., Griffin,C., O'Sullivan,O., Coffey,A., McAuliffe,O.E., Meijer,W.C., Serrano,L.M., Ross,R.P.	Moorepark Food Research Centre, Biotechnology	Ireland	Streptococcus	dsDNA	37184	RefSeq	complete	Netherlands	Streptococcus thermophilus	2025-09-05
NC_009819	Streptococcus phage P9	Tiwari,R., Timoney,J.F.	National Center for Biotechnology Information, NIH	USA	Streptococcus	dsDNA	40539	RefSeq	complete		Streptococcus equi
NC_009820	Mycobacterium phage Tweety	Pham,T.T., Jacobs-Sera,D., Pedulla,M.L., Hendrix,R.W., Hatfull,G.F., Hatfull,G., Hendrix,R.	National Center for Biotechnology Information, NIH	USA	Mycobacterium	dsDNA	58692	RefSeq	complete		Mycolicibacterium smegmatis
NC_008721	Streptococcus phage SMP	Ma,Y.L., Lu,C.P.	College of Animal Medicine, Nanjing Agricultural University		Streptococcus	dsDNA	36019	RefSeq	complete		Streptococcus suis
NC_005294	Streptococcus phage EJ-1	Romero,P., Lopez,R., Garcia,E., Diaz,E., Garcia,J.L.	National Center for Biotechnology Information, NIH	USA	Streptococcus	dsDNA	42935	RefSeq	complete		Streptococcus pneumoniae
NC_003050	Streptococcus phage MM1	Obregon,V., Garcia,J.L., Garcia,E., Lopez,R., Garcia,P.	National Center for Biotechnology Information, NIH	USA	Streptococcus	dsDNA	40248	RefSeq	complete		Streptococcus
NC_001335	Fromanvirus L5	Donnelly-Wu,M.K., Jacobs,W.R. Jr., Hatfull,G.F., Sarkis,G.J.	National Center for Biotechnology Information, NIH	USA	Fromanvirus	dsDNA	52297	RefSeq	complete
MW794192	Vibrio phage ICP1	LeGault,K.N., Hays,S.G., Angermeyer,A., McKitterick,A.C., Johura,F.T., Sultana,M., Ahmed,T., Alam,M., Seed,K.D., Mckitterick,A.C.	University of California Berkeley, Department of Plant and Microbial Biology	USA	Vibrio	dsDNA	124410	GenBank	complete		Vibrio
MZ292654	Vibrio phage ICP1	LeGault,K.N., Hays,S.G., Angermeyer,A., McKitterick,A.C., Johura,F.T., Sultana,M., Ahmed,T., Alam,M., Seed,K.D.	University of California Berkeley, Department of Plant and Microbial Biology	USA	Vibrio	dsDNA	124986	GenBank	complete		Vibrio cholerae
MT887289	Escherichia phage SME50	Lee,S., Kim,M.	Yonsei University, Department of Food and Nutrition		Escherichia	dsDNA	90298	GenBank	complete	South Korea: Uijeongbu, Gyeonggi-do	Escherichia coli	2019
MZ333456	Enterococcus phage VEsP-1	Pchelin,I.M., Tkachev,P.V., Azarov,D.V., Gorshkov,A.N., Drachko,D.O., Zlatogursky,V.V., Dmitriev,A.V., Goncharov,A.E., Goncharov,N.E., Suvorov,A.N.	Molecular Microbiology, Institute of Experimental Medicine		Enterococcus	dsDNA	39221	GenBank	complete		Enterococcus sp.
MZ333457	Enterococcus phage SSsP-1	Tkachev,P.V., Pchelin,I.M., Azarov,D.V., Gorshkov,A.N., Shamova,O.V., Dmitriev,A.V., Goncharov,A.E., Masharskiy,A.E., Suvorov,A.N.	Molecular Microbiology, Institute of Experimental Medicine		Enterococcus	dsDNA	57270	GenBank	complete	Russia	Enterococcus sp.
MZ333458	Enterococcus phage SEsuP-1	Tkachev,P.V.	Molecular Microbiology, Institute of Experimental Medicine		Enterococcus	dsDNA	39319	GenBank	complete	Russia	Enterococcus sp.	2018-10-08
MK240351	Acinetobacter phage Henu6	Teng,T.	School of Basic Medical Sciences, Henan University	China	Acinetobacter	dsDNA	166890	GenBank	complete	China	Acinetobacter baumannii	2017-09-03
MK340941	Acinetobacter phage AbTJ	Xu,J.	School of Chemical Engineering and Technology, Tianjin University	China	Acinetobacter	dsDNA	42670	GenBank	complete	China	Acinetobacter baumannii MDR-TJ
MK372342	Escherichia phage vB_EcoS_IME542	Li,P., Tong,Y., Wang,J.	Ocean University of China, College of Food Science and Engineering	China	Escherichia	dsDNA	46553	GenBank	complete	China	Escherichia coli BL21(DE3)
MK376955	Mycobacterium phage KiSi	Kinder,M., Sitio,E., Ackerson,L., Anderson,L., Cottrell,A., Eggleston,T., Kiefer,A., Ukcamaj,A., Vendrell,P., Waytashek,C., Yeo,A., Braley,A.B., Ettinger,A.-S.H., Ettinger,W.F., Anders,K.R., Bradley,K.W., Asai,D.J., Bowman,C.A., Russell,D.A., Pope,W.H., Jacobs-Sera,D., Hendrix,R.W., Hatfull,G.F.	Gonzaga University, Biology	USA	Mycobacterium	dsDNA	62558	GenBank	complete	USA: Spokane, WA	Mycolicibacterium smegmatis MC2 155	2014-01-10
MK376956	Gordonia phage WilliamBoone	Case,A., Jordan,N., Abdul-Shukar,N., Baronian,N., Bartlett,E., Cordova,J., Doering,K., Downer,L., Harrington,M., Nillson,B., Rencher,J., Sandoval,D., Weiss,L., West,E., Koga,A.P., Garlena,R.A., Russell,D.A., Pope,W.H., Jacobs-Sera,D., Hatfull,G.F.	University of Pittsburgh, Biological Sciences	USA	Gordonia	dsDNA	92688	GenBank	complete	USA: Caldwell, ID	Gordonia terrae	2016-01-10
MK376958	Gordonia phage Brylie	Wiggins,B.M., Bizzell,D.M., Campbell,R., Fisher,C.B., Freeman,A.L., Green,N.R., Patwardhan,S., Newman,R.H., Coomans,R.J., Garlena,R.A., Russell,D.A., Pope,W.H., Jacobs-Sera,D., Hatfull,G.F.	University of Pittsburgh, Biological Sciences	USA	Gordonia	dsDNA	49870	GenBank	complete	USA: Greensboro, NC	Gordonia terrae	2017-01-10
MK376959	Gordonia phage Aphelion	Enrique,A.G., Garlena,R.A., Russell,D.A., Pope,W.H., Jacobs-Sera,D., Hatfull,G.F.	University of Pittsburgh, Biological Sciences	USA	Gordonia	dsDNA	93276	GenBank	complete	USA: Williamsburg, VA	Gordonia terrae	2016-01-10
MK376961	Gordonia phage Asapag	Case,A., Jordan,N., Abdul-Shukar,N., Baronian,N., Bartlett,E., Cordova,J., Doering,K., Downer,L., Harrington,M., Nillson,B., Rencher,J., Sandoval,D., Weiss,L., West,E., Koga,A.P., Garlena,R.A., Russell,D.A., Pope,W.H., Jacobs-Sera,D., Hatfull,G.F.	University of Pittsburgh, Biological Sciences	USA	Gordonia	dsDNA	55119	GenBank	complete	USA: Caldwell, ID	Gordonia terrae	2016-01-10
MK387337	Vibrio phage Va1	Li,C., Zhang,Y., Liang,Y.	Qingdao Institute of Bioenergy and Bioprocess Technology, Chinese Academy of Sciences, Marine Biology and Carbon Sequestration Group	China	Vibrio	dsDNA	194900	GenBank	complete		Vibrio alginolyticus NBRC 15630 = ATCC 17749
MK393882	Salmonella phage 3-29	Cong,C., Yuan,Y., Xu,Y., Wang,L., Li,X.	Dalian University of Technology, School of Life Science and Biotechnology	China	Salmonella	dsDNA	110377	GenBank	complete	China	Salmonella enterica subsp. enterica serovar Enteritidis	7/29/2018
MK408758	Campylobacter phage CP20	Connerton,I.F.	University of Nottingham, Division of Microbiology, Brewing & Biotechnology, School of Biosciences		Campylobacter	dsDNA	174820	GenBank	complete	United Kingdom: St Ives, Cambridgeshire	Campylobacter jejuni	2001
KX657793	Mycobacterium phage DarthPhader	Abboud,J.-C., Abercrombie,C., Asla,M., Cristallo,T., De Villa,A., Deiglmeier,C., Feichtinger,E., Figueredo,N., Francis,R., Gabourel,E., Gabriel,A., Gallardo,E., Holman,A., Jones,K., Kieffer,S., Killmer,K., Ledoux,B., Lewis,E., Lorbiecki,M., Maionchi,D., Marr,T., Muhich,A., Orcutt,M., Oswald,S., Rael,E., Ramirez Mendez,I., Romero,O., Seaver,P., Smith,K., Wintler,T., Zuehlsdorff,A., Anton,T., Ettin…	Gonzaga University, Department of Biology	USA	Mycobacterium	dsDNA	53432	GenBank	complete	USA: Spokane, WA	Mycolicibacterium smegmatis MC2 155	2014-04-09
JN408461	Mycobacterium phage Trixie	Hatfull,G.F., Ashfaq,M., Bobbity,S., Campbell,R., Chalissery,S., Cheekati,S., Chitta,P.A., Hayes,C., Johnson,L., Karuturi,S., Mistry,N., Oh,S., Patil,P., Reddy,R., Saxena,R., Siegfried,S., Wang,H.-Y., Ward,L., Williamson,S.M., Anderson,J., Padolina,J., Johnson,A., Serrano,M.G., Lee,V., Hendricks,S.L., Sheth,N.U., Buck,G.A., Bradley,K.W., Khaja,R., Lewis,M.F., Barker,L.P., Jordan,T.C., Russell,D.A…	University of Pittsburgh, Pittsburgh Bacteriophage Institute and Department of Biological Sciences	USA	Mycobacterium	dsDNA	53526	GenBank	complete	USA: Chester, VA	Mycolicibacterium smegmatis MC2 155	2010-01-10
GQ303263	Mycobacterium phage Peaches	Pope,W.H., Jacobs-Sera,D., Russell,D.A., Peebles,C.L., Al-Atrache,Z., Alcoser,T.A., Alexander,L.M., Alfano,M.B., Alford,S.T., Amy,N.E., Anderson,M.D., Anderson,A.G., Ang,A.A., Ares,M. Jr., Barber,A.J., Barker,L.P., Barrett,J.M., Barshop,W.D., Bauerle,C.M., Bayles,I.M., Belfield,K.L., Best,A.A., Borjon,A. Jr., Bowman,C.A., Boyer,C.A., Bradley,K.W., Bradley,V.A., Broadway,L.N., Budwal,K., Busby,K.N…	University of Louisiana at Monroe, Science Education Alliance	USA	Mycobacterium	dsDNA	51376	GenBank	complete	USA	Mycolicibacterium smegmatis MC2 155	2008-01-09
AF271693	Mycobacterium phage Bxb1	Mediavilla,J., Jain,S., Kriakov,J., Ford,M.E., Duda,R.L., Jacobs,W.R. Jr., Hendrix,R.W., Hatfull,G.F., Jacobs,W.R.	University of Pittsburgh, Biological Sciences	USA	Mycobacterium	dsDNA	50550	GenBank	complete		Mycobacterium
NC_073747	Salmonella phage STYP1	Dyson,Z.A., Thanh,D.P., Bodhidatta,L., Mason,C.J., Rabaa,M.A., Vinh,P.V., Thanh,T.H., Thwaites,G.E., Baker,S., Holt,K.E.	National Center for Biotechnology Information, NIH	USA	Peduovirus STYP1	dsDNA	28946	RefSeq	complete	Thailand	Salmonella enterica	1989
NC_073176	Salmonella virus VSe101	Denisenko,E., Kislichkina,A., Verevkin,V., Krasilnikova,V., Volozhantsev,N.	National Center for Biotechnology Information, NIH	USA	Salmonella virus VSe101	dsDNA	41757	RefSeq	complete	Russia	Salmonella enterica subsp. enterica serovar Enteritidis	2017-10-01
NC_073178	Salmonella phage vB_SenS_TUMS_E19	Torkashvand,N., Kamyab,H., Shahverdi,A.R., Khoshayand,M.R., Sepehrizadeh,Z.	National Center for Biotechnology Information, NIH	USA	Salmonella phage vB_SenS_TUMS_E19	dsDNA	42813	RefSeq	complete	Iran: Tehran province	Salmonella enterica	2019-01-07
NC_073179	Salmonella phage vB_SenS_TUMS_E4	Torkashvand,N., Kamyab,H., Shahverdi,A.R., Khoshayand,M.R., Sepehrizadeh,Z.	National Center for Biotechnology Information, NIH	USA	Salmonella phage vB_SenS_TUMS_E4	dsDNA	43018	RefSeq	complete	Iran: Lorestan province	Salmonella enterica	2019-01-07
NC_073181	Salmonella phage 5sent1	Wojcik,E.A., Stanczyk,M., Wojtasik,A., Kowalska,J.D., Nowakowska,M., Lukasiak,M., Bartnicka,M., Kazimierczak,J., Dastych,J., Zimon,B.	National Center for Biotechnology Information, NIH	USA	Salmonella phage 5sent1	dsDNA	43760	RefSeq	complete	Poland	Salmonella enterica subsp. enterica serovar Gallinarum	2009
NC_073182	Salmonella virus VSe103	Volozhantsev,N., Kislichkina,A., Denisenko,E., Verevkin,V., Myakinina,V., Krasilnikova,V.	National Center for Biotechnology Information, NIH	USA	Salmonella virus VSe103	dsDNA	42262	RefSeq	complete	Russia	Salmonella enterica subsp. enterica serovar Enteritidis	5/16/2017
NC_073183	Salmonella phage NBSal007	Llanos,C.D., Bardales,J.	National Center for Biotechnology Information, NIH	USA	Salmonella phage NBSal007	dsDNA	43747	RefSeq	complete	Peru: Lima	Salmonella enterica	9/20/2019
NC_073187	Salmonella phage vB_SenS-EnJE1	Wang,X.	National Center for Biotechnology Information, NIH	USA	Salmonella phage vB_SenS-EnJE1	dsDNA	42894	RefSeq	complete	China: Jilin	Salmonella enterica subsp. enterica serovar Enteritidis	12/18/2018
NC_001335	Fromanvirus L5	Donnelly-Wu,M.K., Jacobs,W.R. Jr., Hatfull,G.F., Sarkis,G.J.	National Center for Biotechnology Information, NIH	USA	Fromanvirus L5	dsDNA	52297	RefSeq	complete
Z18946	Fromanvirus L5	Hatfull,G.F., Sarkis,G.J., Donnelly-Wu,M.K., Jacobs,W.R. Jr.	Graham F Hatfull Dr, Biological Sciences, University of, Pittsburgh, Department of Biological Sciences, University of, Pittsburgh, Pittsburgh, PA, 15260	USA	Fromanvirus L5	dsDNA	52297	GenBank	complete
NC_070772	Vibrio phage Seahorse	Thammatinna,K., Egan,M.E., Htoo,H.H., Khanna,K., Sugie,J., Nideffer,J.F., Villa,E., Tassanakajon,A., Pogliano,J., Nonejuie,P., Chaikeeratisak,V.	National Center for Biotechnology Information, NIH	USA	Vibrio phage Seahorse	dsDNA	45171	RefSeq	complete		Vibrio parahaemolyticus
NC_070978	Vibrio phage Vp_R1	Ren,H., Li,Z.	National Center for Biotechnology Information, NIH	USA	Vibrio phage Vp_R1	dsDNA	112127	RefSeq	complete	China	Vibrio parahaemolyticus	3/15/2017
NC_055794	Vibrio phage Achelous	Gallagher,L., Broussard,G.	National Center for Biotechnology Information, NIH	USA	Thalassavirus achelous	dsDNA	121089	RefSeq	complete		Vibrio campbellii
NC_055800	Vibrio phage Brizo	Powers,A.K., Sebastian,A.Z., Albert,I.U., Broussard,G.W.	National Center for Biotechnology Information, NIH	USA	Thalassavirus brizo	dsDNA	120106	RefSeq	complete	USA	Vibrio campbellii ATCC BAA-1116	2014-05-01
NC_055801	Vibrio phage Pontus	Sutton,N.W., Sebastian,A.Z., Albert,I.U., Broussard,G.W.	National Center for Biotechnology Information, NIH	USA	Thalassavirus pontus	dsDNA	128289	RefSeq	complete	USA	Vibrio harveyi	2014-05-01
NC_055824	Vibrio phage phi50-12	Lin,L.C.	National Center for Biotechnology Information, NIH	USA	Penintadodekavirus 5012	dsDNA	68059	RefSeq	complete	Taiwan	Vibrio owensii
NC_055829	Vibrio phage Bennett	Giacobe,N., Brown,L., Broussard,G.W.	National Center for Biotechnology Information, NIH	USA	Thalassavirus bennett	dsDNA	126552	RefSeq	complete	USA	Vibrio harveyi	2018-07-01
NC_055830	Vibrio phage Chester	Luck,C., Lieb,S., Broussard,G.	National Center for Biotechnology Information, NIH	USA	Thalassavirus chester	dsDNA	126550	RefSeq	complete	USA	Vibrio harveyi	2018-07-01
NC_055847	Vibrio phage River4	Brown,Z., Glynn,A., Broussard,G.W.	National Center for Biotechnology Information, NIH	USA	Thalassavirus river4	dsDNA	128425	RefSeq	complete	USA	Vibrio harveyi	2018-07-01
NC_055848	Vibrio phage AG74	Bettwy,K., Griggs,A., Broussard,G.W.	National Center for Biotechnology Information, NIH	USA	Thalassavirus AG74	dsDNA	126504	RefSeq	complete	USA	Vibrio harveyi	2018-07-01
NC_055849	Vibrio phage Cody	Pham,A., Remaly,G., Broussard,G.W.	National Center for Biotechnology Information, NIH	USA	Thalassavirus cody	dsDNA	126683	RefSeq	complete	USA	Vibrio harveyi	2018-07-01
NC_049438	Acinetobacter phage vB_ApiM_fHyAci03	Pulkkinen,E., Wicklund,A., Oduor,J.M.O., Skurnik,M., Kiljunen,S.	National Center for Biotechnology Information, NIH	USA	Lazarusvirus fhyacithree	dsDNA	165975	RefSeq	complete		Acinetobacter pittii
NC_049441	Acinetobacter phage KARL-1	Jansen,M., Wahida,A., Latz,S., Kruttgen,A., Hafner,H., Buhl,E.M., Ritter,K., Horz,H.P., Kruettgen,A., Haefner,H., Horz,H.-P.	National Center for Biotechnology Information, NIH	USA	Lazarusvirus karl	dsDNA	166560	RefSeq	complete	Germany	Acinetobacter baumannii	2015
NC_049445	Acinetobacter phage AbTZA1	Nir-Paz,R., Gelman,D., Khouri,A., Sisson,B.M., Fackler,J., Oren,S.A., Khalifa,L., Rimon,A., Glazer,S.C., Moses,A.E., Yoram,W., Schooley,R.T., Hazan,R.	National Center for Biotechnology Information, NIH	USA	Hadassahvirus azbtza1	dsDNA	168223	RefSeq	complete		Acinetobacter baumannii
NC_049479	Acinetobacter phage vB_AbaM_Konradin	Shneider,M.M., Evseev,P.V., Timoshina,O.Y., Mikhailova,Y.V., Shelenkov,A.A., Yanushevich,Y., Shagin,Y.A., Popova,A.V., Miroshnikov,K.A.	National Center for Biotechnology Information, NIH	USA	Lazarusvirus kronadin	dsDNA	166210	RefSeq	complete	Russia	Acinetobacter baumannii	2019
NC_049490	Acinetobacter phage vB_AbaM_Berthold	Shneider,M.M., Evseev,P.V., Timoshina,O.Y., Mikhailova,Y.V., Shelenkov,A.A., Yanushevich,Y., Shagin,D.A., Popova,A.V., Miroshnikov,K.A.	National Center for Biotechnology Information, NIH	USA	Lazarusvirus berthold	dsDNA	165927	RefSeq	complete	Russia	Acinetobacter baumannii	2018
NC_049491	Acinetobacter phage vB_AbaM_Apostate	Shneider,M.M., Evseev,P.V., Timoshina,O.Y., Mikhailova,Y.V., Shelenkov,A.A., Yanushevich,Y., Shagin,D.A., Popova,A.V., Miroshnikov,K.A.	National Center for Biotechnology Information, NIH	USA	Lazarusvirus apostate	dsDNA	164746	RefSeq	complete	Russia	Acinetobacter baumannii	2018
NC_049492	Acinetobacter phage vB_AbaM_Kimel	Shneider,M.M., Evseev,P.V., Timoshina,O.Y., Mikhailova,Y.V., Shelenkov,A.A., Yanushevich,Y., Shagin,D.A., Popova,A.V., Miroshnikov,K.A.	National Center for Biotechnology Information, NIH	USA	Lazarusvirus kimel	dsDNA	167922	RefSeq	complete	Russia	Acinetobacter baumannii	2018
NC_049493	Acinetobacter phage vB_AbaM_Lazarus	Shneider,M.M., Evseev,P.V., Timoshina,O.Y., Mikhailova,Y.V., Shelenkov,A.A., Yanushevich,Y., Shagin,D.A., Popova,A.V., Miroshnikov,K.A.	National Center for Biotechnology Information, NIH	USA	Lazarusvirus lazarus	dsDNA	165151	RefSeq	complete	Russia	Acinetobacter baumannii	2018
NC_049494	Acinetobacter phage vB_AbaM_PhT2	Styles,K.M., Thummeepak,R., Leungtongkam,U., Smith,S.E., Christie,G.S., Millard,A., Moat,J., Dowson,C.G., Wellington,E.M.H., Sitthisak,S., Sagona,A.P., Dowson,C.C., Wellington,E.M.	National Center for Biotechnology Information, NIH	USA	Hadassahvirus pht2	dsDNA	166330	RefSeq	complete	Thailand	Acinetobacter baumannii
NC_049511	Acinetobacter phage AM101	Shneider,M.M., Popova,A.V., Timoshina,O.Y., Miroshnikov,K.A., Shagin,D.A., Mikhailova,U.V.	National Center for Biotechnology Information, NIH	USA	Lazarusvirus am101	dsDNA	166487	RefSeq	complete	Russia	Acinetobacter baumannii	2018
NC_041857	Acinetobacter phage vB_AbaM-IME-AB2	Peng,F., Mi,Z., Huang,Y., Yuan,X., Niu,W., Wang,Y., Hua,Y., Fan,H., Bai,C., Tong,Y., Zhang,Z., An,X.	National Center for Biotechnology Information, NIH	USA	Obolenskvirus AB2	dsDNA	43665	RefSeq	complete	China	Acinetobacter baumannii	2012-10-05

## Sheet: Sheet4
Supplenmentary Table S4. Comparative analysis of Prophage Activation with other prophage detection tools.
Bacteria_ID	Bacteria_Def	Genome Size	Prophage Activation	PHASTER	VirSorter	DBSCAN	Phage_finder
NC_000907	Haemophilus influenzae Rd KW20	1830138	1: 1499076-1513073 2: 1559962-1594275	1:1495049-1513250 2:1558774-1597183	1: 1474302-1513100 2: 1541522-1608579	1: 1499076-1513073 2: 1559962-1594275	1:1499076-1529727
NC_000913	Escherichia coli str. K-12 substr. MG1655	4639675	1:1629452-1660495 2: 1199678-1214059 3: 564814-582097 4:1406562-1436893 5: 247636-331496 6: 2465300-2476510	1:1627517-1644304 2:1198640-1216671 3: 564755-586057 4:1411899-1434959 5: 2465301-2477629	1: 1633023-1655361 2:1199630-1232505 3:2756110-2808633	1:1629452-1660495 2: 1199678-1214059 3: 564814-582097 4:1406562-1436893 5:247636-331496	1:565978-581379
NC_000962	Mycobacterium tuberculosis H37Rv	4411532	1:2970550-2976419	1:2970063-2980833 2:1766987-1788115	1:2970074-2982137	1:2970550-2976419	1:2969989-2980998 2:1777859-1788505
NC_000964	Bacillus subtilis subsp. subtilis str. 168	4214630	1:2661101-2699243 2:1314452-1348182 3: 2151625-2287053 4:2059690-2065377	1:2653062-2701098 2:1314453-1348182 3:2151626-2288090	1:2648854-2707735 2: 1321280-1404543 3:2175547-2269514	1:2661101-2699243 2:1314452-1348182 3: 2151625-2287053 4:2059690-2065377	1:2660574-2699243 2:1314453-1348182 3:2152086-2286408
NC_001263	Deinococcus radiodurans R1	2648638	NA	NA	1:518450-535811	NA	NA
NC_002179	Chlamydophila pneumoniae AR39	1229853	NA	NA	NA	NA	NA
NC_002488	Xylella fastidiosa 9a5c	2679306	1:497038-509918 2:2361811-2404268 3:1510852-1540790 4:1585979-1630508 5:650440-696070 6: 2006147-2017514 7:2170953-2184206	1:486956-528481 2:2361812-2388777 3:1514344-1557570 4:1585873-1640907 5:647699-697033 6:2006087-2024354 7:2170954-2199787	1:479521-533916 2:2361120-2404918 3:1514298-1543979 4:1585931-1632731 5:648642-690426	1:497038-509918 2:2361811-2404268 3:1510852-1540790 4:1585979-1630508 5:650440-696070 6: 2006147-2017514	1:486365-530642 2:2360850-2400303 3:1515650-1540790 4:1620323-1585592 5:652092-700739 6:2008994-2020365
NC_002516	Pseudomonas aeruginosa PAO1	6264404	1:673190-705966	1: 670089-701381	1:673142-703109	1:673199-705969	1:672777-711180
NC_002662	Lactococcus lactis subsp. Lactis Il1403	2365589	1:502337-520485 2: 1022027-1075411 3: 35515-49727 4:1416047-1460426 5:2011425-2028705 6:447235-483244	1: 502338-517610 2:1033815-1077531 3:28459-56369 4:1414112-1457044 5:1997699-2028023 6:447143-484064	1: 450372-517365 2: 1029290-1080408 3: 10231-95363 4: 1414063-1460477 5: 2011377-2025686 6: 450372-517365	1:502337-520485 2: 1022027-1075411 3: 35515-49727 4:1416047-1460426 5:2011425-2028705	1:448369-533381 2:1032978-1094098 3:35839-55047 4:1457116-1415289 5:448369-533381
NC_002663	Pasteurella multocida Pm70	2257487	NA	NA	NA	NA	NA
NC_002678	Mesorhizobium loti MAFF303099	7036071	1:6975630-7006652 2: 323684-332449	1:6975231-7011108 2:6592538-6608727 3:321147-347654	NA	1:6975630-7006652 2: 323684-332449	1:6975457-7020723 2:6575131-6629248
NC_002737	Streptococcus pyogenes M1 GAS	1852441	1:1186915-1225245 2:775794-819857 3:524917-569283 4:1771371-1789567	1:1182568-1222912 2:775802-821679 3:526682-570494	1:1190751-1222958 2:7775746-819908 3:529578-568559	1:1186915-1225245 2:524917-569283	1:1222858-1183947 2:778519-821004 3:529334-582691
NC_002745	Staphylococcus aureus subsp. aureus N315	2814816	1:2005148-2052732	1:2005721-2052732	2005103-2069614	1:2005148-2052732	2003333-2074317
NC_002758	Staphylococcus aureus subsp. aureus Mu50	2878529	1:2084316-2129322 2:914195-960196	1:2082980-2129322 2:910703-961979	1:2082855-2146044 2:917458-961636	1:2084316-2129322	1:2083515-2150747 2:917414-961983
NC_002935	Corynebacterium diphtheriae NCTC 13129	2488635	1:1869507-1880855 2:155599-190661	1:1863158-1880771 2:151930-190741	1:1866316-1881559 2:154316-209804 3:776344-796132	1:155599-190661	1:1866360-1881023 2:155526-190083
NC_002947	Pseudomonas putida KT2440	6181863	1:2584639-2611049 2:3421842-3447795 3:4375035-4378712 4:1735317-1777266	1:2586645-2608847 2:3426049-3447235 3:4375283-4412410 4:1748035-1781069	1:2584591-2626736 2:3401368-3451023 3:4371013-4427467 4:1739400-1777908	1:2584639-2611049 2:3421842-3447795	1:2586040-2626085 2:3412991-3447795 3:4427565-4371608 4:1777435-1737987
NC_002967	Treponema denticola ATCC 35405	2843201	1:1182957-1193491	1:1175279-1214754	1:1164794-1205292	1:1182957-1193491	1:1202635-1164700
NC_002978	Wolbachia endosymbiont of Drosophila melanogaster	1267782	1:549453-587732 2:549453-587732 3: 239194-268811 4:623342-633879	1:548107-573485 2:548107-573485 3: 236214-278992 4:626320-642425	1:538372-633930 2:538372-633930 3: 226843-265268 4:538372-633930	1: 239194-268811 2:623342-633879	1:542719-616980 2:542719-616980 3:268932-233594
NC_003030	Clostridium acetobutylicum ATCC 824	3940880	1: 2038189-2045735 2:2050590-2064763	1:1274369-1283638 2:2013351-2078513	NA	1: 2038189-2045735	1:1272940-1375170 2:2014180-2062112
NC_003112	Neisseria meningitidis MC58	2272360	1:1108356-1133966 2:1000554-1023221	1:1101164-1133966	1:1099861-1128672	1:1108356-1133966 2:1000554-1023221	1:1097672-1133760
NC_003116	Neisseria meningitidis serogroup A strain Z2491	2184406	1:1218292-1236260 2:1768545-1804166 3: 1129590-1179821	1:1218293-1236260 2:1768546-1807515	NA	1: 1129590-1179821	1:1208979-1235758 2:1769385-1807775
NC_003143	Yersinia pestis CO92	4653728	1:1389172-1399104 2:1404042-1410182 3:363015-2404493	1:2111358-2140547 2: 2362960-2404684 3:954442-989832	1:1318703-1428543 2:2088068-2140018 3:2362494-2409429	1:1389172-1399104 2:363015-2404493	2356340-2403064
NC_003198	Salmonella enterica subsp. enterica serovar Typhi str. CT18	4809037	1:3512959-3548975 2:4467674-4496010, 3:4499222-4507730 4:1887745-1935921 5:2760909-2774301 6:1008746-1055793 7:1538898-1572919 8:4681891-4695440	1:3504242-3555052 2:4459144-4507514 3: 1885326-1933598 4:1008698-1053060 5:1538899-1572919 6:4683670-4696075	1:3512911-3549026 2:4404800-4542964 3:1872238-1937458 4:2755790-2780969 5:1008588-1047871 6:1539858-1572970	1:3512959-3548975 2:4467674-4496010,	1:3506373-3551461 2:4459393-4553251 3: 1933643-1879753 4:2759379-2774080 5:1008698-1053074 6:1537773-1572919
NC_003210	Listeria monocytogenes EGD-e	2944528	1:2360713-2403235 2:120653-127178	1:2360908-2403235 2:120654-131380	1:2360665-2403286 2:60899-153379	1:2360713-2403235 2:120653-127178	1:2347276-2403235
NC_003295	Ralstonia solanacearum GMI1000	3716413	1:877244-899438, 2:909710-931761 3:3487428-3498183 4:1797956-1821238 5:2084601-2121375 6:1004869-1013032 7:1539242-1598127	1:887600-899438 2:1798179-1821238 3:2084443-2125140	1:3864336-942264 2:3430346-3512307 3:2677025-2699776 4:1788642-1824617 5:2085975-2126171	1:1004869-1013032 2:1539242-1598127	1:879632-918732 2:1787235-1846153 3:2084602-2115573
NC_003317	Brucella melitensis bv. 1 str. 16M	2117144	NA	NA	NA	NA	NA
NC_003366	Clostridium perfringens str. 13	3031430	1:1310118-1327800	1310119-1327800	1290467-1338034	1:1310118-1327800	1297893-1334100
NC_003888	Streptomyces coelicolor A3(2)	8667507	NA	NA	NA	NA	NA
NC_003902	Xanthomonas campestris pv. campestris str. ATCC 33913	5076188	1:3528128-3549464 2:2436207-2448519	1:3523035-3562020 2:2435792-2454339 3:2435792-2454339	1:3522480-3560249 2:2434364-2450492 3:2434364-2450492	1:3528128-3549464	1:3560388-3523026
NC_003919	Xanthomonas axonopodis pv. citri str. 306	5175554	1:3104372-3120462 2:1204276-1234901	1:3081509-3127792 2:1209301-1229038	1:3093943-3127118 2:1211061-1228322	1:3104372-3120462 2:1204276-1234901	1:3103577-3121736
NC_003923	Staphylococcus aureus subsp. aureus MW2	2820462	1:1529380-1579915 2:2046032-2091958	1:1522193-1584849 2:2036088-2091958	1:3104372-3120462 2:1204276-1234901	1:1529380-1579915 2:2046032-2091958	1:1528898-1580672 2:2045987-2086003
NC_003997	Bacillus anthracis str. Ames	5227293	1:3744170-3787790 2:445946-476616 3:4849800-4859679 4:3453805-3482979 5:3495317-3506871	1:3743581-3795489 2:442049-487496 3:4845035-4859679 4:3452694-3517426	NA	1:3744170-3787790	5:3745558-3789863 6:447156-484418 7:4841817-4858489 8:3452750-3491969
NC_004070	Streptococcus pyogenes MGAS315	1900521	1:1134115-1174569 2:1227588-1271815 3:1408470-1452968 4:1311735-1351250 5:749212-791142 6:970941-1056260	1:1130998-1172231 2:1227589-1283428 3:1410542-1452968 4:1313282-1354212 5:742914-788640 6:974608-1026068	1:1137694-1172282 2:1227540-1271866 3:1410676-1453019 4:1313233-1351301 5:749164-788227 6:974559-1016721	1:749212-791142 2:970941-1056260	1:1137743-1172231 2:1230304-1271815 3:1410725-1453268 4:1170603-1349925 5:749180-787900 6:977267-1018334
NC_004088	Yersinia pestis KIM10	4600755	1:2415699-2456467 2:3237523-3243663 3:3248601-3258568 4:3396305-3402477	1:2415700-2456467 2:2676239-2705458 3:3584471-3619864	NA	1:2415699-2456467	1:12456523-2415479
NC_004116	Streptococcus agalactiae 2603V/R	2160267	1:1831366-1867117 2:555616-604592	1:1816883-1876441 2:550498-617294	1:1833269-1869618 2:558777-609162	1:1831366-1867117 2:555616-604592	1:1833085-1867188 2:558767-599345
NC_004193	Oceanobacullus iheyensis HTE831	3630528	1:165611-280245	NA	1:165611-280245	1:165611-280245	NA
NC_004310	Brucella suis 1330	2107794	NA	578497-592232	1:552820-640419	NA	578473-593729
NC_004337	Shigella flexneri 2a str. 301	4607203	1:1912620-1946939 2:675736-747734 3:1175318-1188408 4:2030313-2087783 5:203274-252705 6:260069-372291 7:825905-921295 8:1365996-1436753 9:2186690-2240202 10:2684930-2695523	1:1916802-1946940 2:696659-747734 3:1174944-1188408 4:2030315-2079334 5:236055-252705 6:306583-340775 7:899339-921295 8:1387236-1407895 9:2220680-2240203 10:2684932-2695524	1:1883563-1964984 2:695931-750017 3:1170864-1228734 4:2037355-2111943 5:234814-252756 6:262317-332846	1:1912620-1946939 2:675736-747734 3:1175318-1188408	1:1878093-1946155 2:691703-749677 3:1170913-1188703 4:2030765-2095753 5:860418-935972
NC_004347	Shewanella oneidensis MR-1	4969803	1:2788310-2825668 2:3087994-3126253 3:672705-688710 4:693402-708836	1:2788307-2822836 2:3076443-3126349 3:655830-720989	1:2788286-2822865	1:2788310-2825668 2:3087994-3126253	1:2789053-2820459 2:3052470-3127027 3:668166-726876
NC_004431	Escherichia coli CFT073	5231428	1:3017481-3065315 2:909331-942273 3:1161998-1239935 4:1396017-1446309 5:1329431-1375035 6:4910096-4940645	1:3007212-3065315 2:908948-945468 3:1324666-1381279 4:1394721-1452255 6:1324666-1381279	1:3019914-3066568 2:908268-942324 3:1377863-1446360 4:1143678-1239986 5:1377863-1446360 6:1337154-1371109	1:1329431-1375035 2:4910096-4940645	1:3021386-3068634 2:980081-923316 3:1394721-1446615
NC_004556	Xylella fastidiosa Temecula1	2519802	1:450824-469025 2:1161142-1180387 3:1194755-1217907 4:1288022-1331541 5:1373809-1397310 6:1120089-1136615 7:1848607-1857049 8:1542768-1552797 9:2009726-2018928	1:446956-480065 2:1161143-1180387 3:1288023-1331541 4:1132387-1143339 5:2005890-2022616	1:453968-469076 2:1118476-1208208 3:1373761-1394818 4:1118476-1208208	1:450824-469025 2:1161142-1180387,1194755-1217907 3:1288022-1331541,1373809-1397310 4:1120089-1136615 5:1848607-1857049 6:1542768-1552797 7:2009726-2018928	1:446192-469025 2:1155829-1217907 3:1285789-1319856 4:NA 5:1847783-1861629 6:NA 7:NA
NC_004557	Clostridium tetani E88	2799251	1:2237703-2286336 2:1663820-1682779 3:1133918-1184898	1:2232193-2282092 2:1657696-1693071 3:1137606-1185305	1:2241711-2287008 2:1663772-1694387	1:2237703-2286336	1:2243139-2281381 2:1663821-1693367 3:1137516-1207515
NC_004567	Lactobacillus plantarum WCFS1	3308274	1:2163937-2170946 2:2178613-2199286 3:590127-611278 4:617133-628381 5:2206068-2218340	1:2157270-2197761,2188411-2232769 2:589608-631770 3:2188411-2232769	1:2156233-2229052 2:589928-641166 3:2156233-2229052	1:2163937-2170946,	1:2204058-2162769 2:606331-644059
NC_004578	Pseudomonas syringae pv. Tomato str. DC3000	6397126	1:3830041-3856611 2:627370-639178 3:4540715-4566113 4:2252627-2271122	1:3825215-3859787 2:623546-651202 3:4531872-4566113 4:2253004-2271122	1:3823139-3879829 2:628087-645372	1:2252627-2271122	1:3824685-3865368 2:627371-650980 3:4522351-4563612
NC_004606	Streptococcus pyogenes SSI-1	1894275	1:443901-488414 2:625069-669296 3:722314-762768 4:1101461-1147543 5:545635-585149 6:840622-922030	1:443902-486331 2:623853-669296 3:724653-759311 4:1098746-1161348 5:545487-583678 6:877707-924828	1:443853-486211 2:625021-669347 3:724604-759192 4:1105079-1147594 5:545587-583654 6:880164-919115	1:545635-585149 5:840622-922030	1:438937-486160 2:625070-666581 3:724653-759141 4:1108145-1147543 5:546802-583603 6:877707-919445
NC_004631	Salmonella enterica subsp. enterica serovar Typhi Ty2	4791961	1:1925019-1972330 2:2735000-2760158 3:4451267-4479602 4:4482814-4491316 5:1408217-1441766 6:3498617-3534635 7:4664780-4678328	1:1927739-1972365 2:2734604-2760158 3:4446021-4491188 4:1408218-1441766 5:3489900-3540712 6:4666559-4678557	1:1927991-1977007 2:2731015-2766826 3:4389450-4525866 4:1408169-1440809 5:3498569-3534686	1:1925019-1972330 2:2735000-2760158 3:4451267-4479602	1:1928058-1972330 2:2731064-2760158 3:4455671-4492220 4:1408218-1441766 5:3501128-3537121
NC_004668	Enterococcus faecalis V583	3218031	1:1398096-1443843 2:289353-326185 3:2707947-2741423 4:1242192-1259965 5:1925422-1933732 6:1952425-1962485 7:2002277-2020730 8:2031762-2045460	1:1398051-1446151 2:288966-332964 3:2697272-2736808 4:1245337-1259965 5:1925423-1948114 6:2001579-2020730	1:1398048-1445757 2:289305-326236 3:2695652-2736859 4:1223207-1313629 5:1921822-1962980 6:2816852-2830568	1:1398096-1443843 2:289353-326185	1:1398097-1447105 2:289300-326362 3:2704844-2736808
NC_004722	Bacillus cereus ATCC 14579	5411809	1:2530047-2537608 2:2542035-2565093 3:1819831-1831579 4:1843341-1866036 5:3657053-3668825	1:2520823-2579367 2:1803335-1866036 3:3655937-3668825	1:2528468-2566035 2:2299248-2388144 3:1804739-1864069	1:2530047-2537608	1:2525985-2578173 2:1866407-1802377
NC_005085	Chromobacterium violaceum ATCC 12472	4751080	1:2300704-2340922 2:353383-373540 3:427982-431616 4:435089-447996	1:2300705-2339162 2:353384-378213 3:427983-447996	1:2300656-2337036 2:351752-372877 3:428944-449990	1:435089-447996	1:2300705-2339528
NC_005362	Lactobacillus johnsonii NCC 533	1992676	1:1286672-1333721 2:325950-374448	1:1287749-1331686 2:327847-374448	1:1292504-1330428 2:327560-370662	1:1286672-1333721	1:1330481-1292072 2:327838-367873

## Sheet: Sheet5
Supplementary Table S5:Benchmarking of Prophage Identification and Activation Tools Across Functional and Performance Dimensions
Tool/Platform	Precision/Recall	Algorithm/Approach	OutPut Format	Visualization Support	Cryptic Prophage Detection	Gene Prediction	Att Sites Prediction	Protein Prediction	Promoters/TFBS Detection	Publication Year	Maintainer/Institution	License/Availability
Prophage Activation	Recall ~90%	Motif +Custom Pipeline	Web+Downloaded	Interactive GenomeMap	Yes	Yes	Yes	Yes	Yes	2025	SIAT(CAS)	Open source
DBSCAN-SWA	Recall ~85%	DBSCAN+Sliding Window	Test, Tables	Basic Plota	No	Yes	Yes	Yes	No	2022	Zheijiang University	Open Source
PHASTER	Recall ~82%	Ruled based+BLAST	Web Results, Genbank	Genomic Map	Limited	Yes	No	Yes	No	2016	University of Alberta	Free (Web)
VirSorter	Medium	HMM+BLAST	Tables, FASTA	No	Yes (Viral like)	No	No	No	No	2015	JGI	Open source
PhiSpy	Recall~74%	Heuristic +Decision Tree	Text	No	Yes (defective)	No	No	No	No	2012	University of Tennessee	Open source
Phage Finder	Recall ~63%	Ruled based+BLAST+ORF	Text	No	No	No	No	No	No	2006	Broad Institute	oOpen source
